# Supplementary material for: The bacterial multidrug resistance regulator BmrR distorts promoter DNA to activate transcription
Source: Nat Commun. 2020 Dec 8;11:6284. doi: 10.1038/s41467-020-20134-y (PMC7722741; doi:10.1038/s41467-020-20134-y)
Supplement: Supplementary file 4 — Source Data [file 41467_2020_20134_MOESM4_ESM.xlsx]

## Sheet: Figure S1C
	Figure S1C
			Replicate 1				Replicate 2

## Sheet: Figure S1D
	Figure S1D
		S1D left
			Replicate 1						Replicate 2						Replicate 3
		S1D right
			Replicate 1						Replicate 2						Replicate 3

## Sheet: Figure S1H
		Figure S1H
				Replicate 1				Replicate 2				Replicate 3
